# Supplementary material for: siRNA Nanoparticle Targeting PD-L1 Activates Tumor Immunity and Abrogates Pancreatic Cancer Growth in Humanized Preclinical Model
Source: Cells. 2021 Oct 13;10(10):2734. doi: 10.3390/cells10102734 (PMC8534711; doi:10.3390/cells10102734)
Supplement: Supplementary file 1 [file cells-10-02734-s001.zip]

Archive with 1 entries (1 files):
- cells-1381872-supplementary.pdf
